# Supplementary material for: 5-Fluorouracil in Combination with Calcium Carbonate Nanoparticles Loaded with Antioxidant Thymoquinone against Colon Cancer: Synergistically Therapeutic Potential and Underlying Molecular Mechanism
Source: Antioxidants (Basel). 2024 Aug 25;13(9):1030. doi: 10.3390/antiox13091030 (PMC11429434; doi:10.3390/antiox13091030)
Supplement: Supplementary file 1 [file antioxidants-13-01030-s001.zip]

Archive with 1 entries (1 files):
- antioxidants-3132536-supplementary.pdf
